# Supplementary material for: Parkinsonism in essential tremor cases: A clinicopathological study
Source: Mov Disord. 2019 Jun 10;34(7):1031–40. doi: 10.1002/mds.27729 (PMC6771898; doi:10.1002/mds.27729)
Supplement: Supplementary file 2 — Video Segment 1: female at age 71. She had ET onset at age 50 and a second diagnosis of parkinsonism was made 16 years later. This video shows head tremor, prominent postural, and resting limb tremor. The left armswing is markedly reduced indicating bradykinesia, and there was more rigidity on that side. Pathology indicated Lewy body PD. Segment 2: male who had essential tremor onset at age 21. This video was taken at age 81. It shows prominent tremor, but there is no bradykinesia. There was no rigidity. This patient had a clinical diagnosis of ET plus resting tremor; autopsy revealed Lewy body PD. Segment 3: patient who had essential tremor onset at age 60 and second clinical diagnosis of PD at age 87. Video was taken at age 87. He has prominent head tremor, postural tremor and kinetic tremor, and bradykinesia. He had rigidity in all limbs. He had pathology evidence of PSP. Segment 4a. Patient had onset of ET at age 53 and second diagnosis of PD made at age 73. This video was taken at age 74. It shows prominent resting tremor, and there was bilateral bradykinesia and rigidity on both sides. Segment 4b is the same individual 9 years later. He has no resting tremor. He had bilateral bradykinesia and rigidity. This case illustrates evolution from tremor‐dominant to akinetic/rigid motor profile. [file MDS-34-1031-s002.zip]

Archive with 5 entries (5 files):
- MDS_27729_Segment-1.avi
- MDS_27729_Segment-2.avi
- MDS_27729_Segment-3.avi
- MDS_27729_Segment-4a.avi
- MDS_27729_Segment-4b.avi
